# Supplementary material for: Model fitting data from syllogistic reasoning experiments
Source: Data Brief. 2016 Oct 14;9:850–75. doi: 10.1016/j.dib.2016.09.053 (PMC5109289; doi:10.1016/j.dib.2016.09.053)
Supplement: Supplementary file 2 — Supplementary material [file mmc2.zip]

Archive with 15 entries (14 files):
- Data/
- Data/BBJ95-adu.csv
- Data/CO99.csv
- Data/CO99-1.csv
- Data/CO99-2.csv
- Data/D78-1.csv
- Data/D78-2.csv
- Data/GS81-1.csv
- Data/H17-1.csv
- Data/H17-2.csv
- Data/JB84-3.csv
- Data/JS78-2a.csv
- Data/JS78-2b.csv
- Data/RNG01.csv
- PRT.R
