# Supplementary material for: Model fitting data from syllogistic reasoning experiments
Source: Data Brief. 2016 Oct 14;9:850–75. doi: 10.1016/j.dib.2016.09.053 (PMC5109289; doi:10.1016/j.dib.2016.09.053)
Supplement: Supplementary file 2 — Supplementary material [file mmc2.zip › Data/BBJ95-adu.csv]

Type	A	I	E	O	N
AA1	0.85	0.1	0	0	0.05
AA2	0.4	0	0	0	0.6
AA3	0.45	0.15	0	0	0.4
AA4	0.95	0	0	0	0.05
AI1	0	0.9	0	0	0.1
AI2	0	0.4	0	0	0.6
AI3	0	0.95	0	0	0.05
AI4	0.05	0.85	0	0	0.1
IA1	0	0.95	0	0	0.05
IA2	0	0.45	0	0	0.55
IA3	0	0.85	0	0	0.15
IA4	0	1	0	0	0
AE1	0	0	0.85	0	0.15
AE2	0	0	0.75	0	0.25
AE3	0.05	0	0.75	0.05	0.15
AE4	0	0	0.9	0	0.1
EA1	0.05	0	0.85	0	0.1
EA2	0	0	0.65	0	0.35
EA3	0	0	0.7	0.05	0.25
EA4	0	0	0.9	0	0.1
AO1	0	0.3	0.05	0.45	0.2
AO2	0	0.2	0	0.45	0.35
AO3	0	0.1	0	0.7	0.2
AO4	0	0.25	0	0.7	0.05
OA1	0	0.1	0.1	0.6	0.2
OA2	0	0.25	0	0.25	0.5
OA3	0.05	0.1	0	0.6	0.25
OA4	0	0.35	0	0.35	0.3
II1	0	0.95	0	0	0.05
II2	0	0	0	0	1
II3	0	0.45	0	0	0.55
II4	0	0.85	0	0	0.15
IE1	0	0.05	0.5	0.1	0.35
IE2	0	0.15	0.35	0.15	0.35
IE3	0	0.1	0.25	0.2	0.45
IE4	0	0.25	0.4	0.25	0.1
EI1	0	0.2	0.4	0.15	0.25
EI2	0	0	0.45	0.1	0.45
EI3	0	0.05	0.35	0.1	0.5
EI4	0	0	0.9	0.05	0.05
IO1	0	0.15	0	0.35	0.5
IO2	0	0.05	0	0.1	0.85
IO3	0	0.05	0	0.45	0.5
IO4	0	0.1	0	0.75	0.15
OI1	0	0.25	0.1	0.4	0.25
OI2	0	0.1	0	0.25	0.65
OI3	0	0.1	0	0.2	0.7
OI4	0	0.4	0	0.25	0.35
EE1	0	0	0.6	0	0.4
EE2	0	0	0.1	0	0.9
EE3	0	0	0.2	0	0.8
EE4	0	0	0.6	0	0.4
EO1	0	0.2	0.05	0.1	0.65
EO2	0	0.1	0.25	0	0.65
EO3	0	0	0.1	0.05	0.85
EO4	0	0	0.45	0	0.55
OE1	0	0.1	0.5	0	0.4
OE2	0	0	0.35	0.05	0.6
OE3	0	0.1	0.15	0.2	0.55
OE4	0	0.2	0.25	0.05	0.5
OO1	0	0.15	0	0.55	0.3
OO2	0	0.05	0	0.2	0.75
OO3	0	0	0	0.25	0.75
OO4	0	0.05	0	0.65	0.3
