# Supplementary material for: Model fitting data from syllogistic reasoning experiments
Source: Data Brief. 2016 Oct 14;9:850–75. doi: 10.1016/j.dib.2016.09.053 (PMC5109289; doi:10.1016/j.dib.2016.09.053)
Supplement: Supplementary file 2 — Supplementary material [file mmc2.zip › Data/CO99.csv]

Type	A	I	E	O	N
AA1	0.8987	0.0506	0	0	0.019
AA2	0.5823	0.0823	0.0127	0.0127	0.2848
AA3	0.5696	0.2911	0	0	0.1392
AA4	0.7532	0.1646	0.0127	0.0063	0.0443
AI1	0	0.9241	0.0253	0.0253	0.0253
AI2	0	0.5696	0.0253	0.1076	0.2911
AI3	0.0127	0.8861	0.0127	0.0253	0.0443
AI4	0	0.7089	0	0.0127	0.2658
IA1	0	0.7152	0	0.0633	0.2152
IA2	0.1329	0.4873	0.0253	0.1203	0.3101
IA3	0.019	0.8481	0.0063	0.038	0.057
IA4	0	0.9114	0.0127	0.0063	0.0443
AE1	0	0.0253	0.5949	0.057	0.3165
AE2	0	0	0.8797	0.0127	0.057
AE3	0	0.0127	0.6139	0.1329	0.2278
AE4	0	0.0253	0.8671	0.019	0.0253
EA1	0	0.0127	0.8671	0.0253	0.0443
EA2	0	0	0.8861	0.0316	0.038
EA3	0	0	0.6392	0.2152	0.1203
EA4	0.0127	0.0253	0.6139	0.0823	0.2405
AO1	0.0127	0.0633	0.0127	0.5696	0.3101
AO2	0	0.0633	0.0253	0.6709	0.2152
AO3	0	0.1013	0	0.6646	0.1899
AO4	0	0.0506	0.0253	0.7152	0.1962
OA1	0	0.0316	0.0253	0.6772	0.2342
OA2	0	0.1139	0.0506	0.5633	0.2278
OA3	0	0.1456	0.0316	0.6899	0.0823
OA4	0.0127	0.0253	0.0633	0.2722	0.3291
II1	0	0.4051	0.0253	0.0443	0.5063
II2	0.0127	0.4241	0.0316	0.0253	0.4937
II3	0	0.2405	0.0253	0.0127	0.7152
II4	0	0.4241	0	0.0127	0.5696
IE1	0.0127	0.0127	0.2215	0.1646	0.5696
IE2	0	0	0.3924	0.3038	0.2722
IE3	0	0.0127	0.2975	0.3291	0.3481
IE4	0	0.0063	0.2785	0.443	0.2405
EI1	0	0.0506	0.1456	0.6646	0.1392
EI2	0.0127	0.0127	0.2089	0.519	0.2152
EI3	0	0.0633	0.1519	0.481	0.2722
EI4	0	0.019	0.3165	0.2658	0.3734
IO1	0.0253	0.038	0.0127	0.3038	0.6076
IO2	0.0127	0.0506	0.038	0.3671	0.4873
IO3	0	0.0949	0.0127	0.2911	0.5886
IO4	0	0.0506	0.0127	0.443	0.4684
OI1	0.038	0.0633	0	0.3544	0.538
OI2	0	0.0823	0.0253	0.3544	0.5
OI3	0.0127	0.0886	0.0127	0.3101	0.5633
OI4	0.0253	0.0759	0.019	0.2911	0.5506
EE1	0	0.0127	0.3418	0.0127	0.6076
EE2	0.0253	0.0253	0.1392	0.0316	0.7722
EE3	0	0	0.1772	0.0253	0.7785
EE4	0	0.0253	0.3101	0.0063	0.6329
EO1	0.0127	0.0759	0.0759	0.2342	0.5949
EO2	0	0.1329	0.0696	0.1139	0.6519
EO3	0	0	0.0886	0.2848	0.5823
EO4	0	0.0506	0.0823	0.1203	0.7025
OE1	0.0127	0	0.1392	0.0506	0.7722
OE2	0	0.0759	0.1076	0.1646	0.6266
OE3	0	0.0506	0.1203	0.1772	0.6076
OE4	0	0.1899	0.0949	0.1392	0.5633
OO1	0.0127	0.0759	0.0127	0.2215	0.6646
OO2	0	0.1646	0.0506	0.1013	0.6835
OO3	0.0127	0.0633	0	0.1519	0.7658
OO4	0.0127	0.0443	0.0063	0.2468	0.6456
