# Supplementary material for: Model fitting data from syllogistic reasoning experiments
Source: Data Brief. 2016 Oct 14;9:850–75. doi: 10.1016/j.dib.2016.09.053 (PMC5109289; doi:10.1016/j.dib.2016.09.053)
Supplement: Supplementary file 2 — Supplementary material [file mmc2.zip › Data/CO99-1.csv]

Type	A	M	F	O	N
AA1	0.85	0	0	0.1	0.05
AA2	0.6	0.05	0.1	0.2	0.2
AA3	0.65	0	0.05	0.15	0.2
AA4	0.55	0.15	0.1	0.15	0.25
AM1	0.05	0.85	0	0.4	0
AM2	0.05	0.6	0.05	0.35	0.2
AM3	0.1	0.6	0.1	0.4	0.1
AM4	0.05	0.7	0.1	0.35	0.05
MA1	0.05	0.65	0.1	0.4	0.05
MA2	0.1	0.5	0.1	0.35	0.15
MA3	0.05	0.65	0.15	0.5	0.05
MA4	0.2	0.55	0.15	0.3	0.05
AF1	0.05	0	0.85	0.4	0
AF2	0.05	0	0.85	0.25	0.1
AF3	0.05	0	0.8	0.35	0.05
AF4	0.05	0	0.75	0.25	0.15
FA1	0.1	0	0.8	0.3	0.05
FA2	0.05	0.05	0.7	0.3	0.15
FA3	0.1	0.05	0.6	0.45	0
FA4	0.05	0.05	0.65	0.45	0.05
AO1	0.05	0.25	0.1	0.9	0.05
AO2	0.05	0.15	0.1	0.75	0.1
AO3	0.05	0.1	0.1	0.8	0.15
AO4	0.05	0.1	0.1	0.8	0.15
OA1	0.1	0.2	0.1	0.85	0.1
OA2	0.05	0.15	0.2	0.65	0.1
OA3	0.05	0.1	0.15	0.85	0.1
OA4	0.1	0.25	0.3	0.55	0.1
MM1	0	0.65	0.15	0.35	0.15
MM2	0	0.45	0.2	0.3	0.25
MM3	0	0.5	0.05	0.5	0.1
MM4	0	0.5	0.15	0.35	0.15
MF1	0	0	0.75	0.25	0.1
MF2	0	0.1	0.6	0.35	0.15
MF3	0	0.1	0.55	0.5	0.1
MF4	0	0.05	0.7	0.3	0.1
FM1	0	0.1	0.6	0.5	0.05
FM2	0	0.2	0.5	0.4	0.1
FM3	0	0.1	0.7	0.3	0.1
FM4	0	0.15	0.65	0.3	0.1
MO1	0	0.1	0.25	0.8	0.1
MO2	0	0.1	0.2	0.75	0.15
MO3	0	0.3	0.15	0.65	0.15
MO4	0	0.15	0.2	0.75	0.15
OM1	0	0.2	0.2	0.6	0.2
OM2	0	0.2	0.25	0.7	0.15
OM3	0	0.25	0.3	0.75	0.1
OM4	0	0.25	0.15	0.7	0.15
FF1	0	0.05	0.55	0.35	0.2
FF2	0	0.1	0.55	0.3	0.2
FF3	0	0.1	0.5	0.35	0.2
FF4	0	0.05	0.6	0.3	0.2
FO1	0	0.05	0.4	0.6	0.2
FO2	0	0	0.55	0.65	0.1
FO3	0	0.05	0.6	0.6	0.1
FO4	0	0	0.55	0.6	0.1
OF1	0	0.05	0.45	0.4	0.15
OF2	0	0	0.45	0.55	0.15
OF3	0	0	0.5	0.55	0.15
OF4	0	0.05	0.65	0.4	0.15
OO1	0	0.1	0.1	0.8	0.1
OO2	0	0.1	0.2	0.7	0.15
OO3	0	0.15	0.15	0.6	0.25
OO4	0	0.05	0.2	0.7	0.2
