# Supplementary material for: Model fitting data from syllogistic reasoning experiments
Source: Data Brief. 2016 Oct 14;9:850–75. doi: 10.1016/j.dib.2016.09.053 (PMC5109289; doi:10.1016/j.dib.2016.09.053)
Supplement: Supplementary file 2 — Supplementary material [file mmc2.zip › Data/CO99-2.csv]

Type	M	F	I	E	N
MM1	0.45	0.1	0.2	0.15	0.2
MM2	0.5	0.15	0.2	0.05	0.25
MM3	0.35	0.1	0.45	0.05	0.15
MM4	0.5	0.05	0.3	0.05	0.2
MF1	0.15	0.45	0.1	0.1	0.3
MF2	0.2	0.35	0.2	0.1	0.25
MF3	0.15	0.3	0.2	0.1	0.3
MF4	0.15	0.45	0.15	0.05	0.35
FM1	0	0.7	0.1	0.1	0.2
FM2	0	0.75	0.05	0.15	0.2
FM3	0	0.45	0.2	0.15	0.3
FM4	0	0.65	0.05	0.15	0.25
MI1	0.1	0	0.5	0.15	0.3
MI2	0.2	0.15	0.4	0.05	0.3
MI3	0.1	0.1	0.45	0.1	0.3
MI4	0.15	0.1	0.45	0.1	0.3
IM1	0.1	0.25	0.3	0.1	0.3
IM2	0	0.2	0.45	0.05	0.3
IM3	0.05	0.15	0.5	0.05	0.35
IM4	0	0.25	0.45	0.1	0.3
ME1	0.15	0.1	0.1	0.35	0.4
ME2	0.05	0.35	0.1	0.25	0.35
ME3	0.1	0.2	0.15	0.3	0.35
ME4	0.15	0.15	0.05	0.35	0.4
EM1	0.05	0.35	0.2	0.35	0.15
EM2	0.05	0.5	0.05	0.3	0.2
EM3	0.05	0.2	0.15	0.35	0.35
EM4	0.05	0.35	0.1	0.25	0.35
FF1	0.05	0.45	0.1	0.1	0.3
FF2	0	0.35	0.2	0.25	0.35
FF3	0.1	0.35	0.1	0.2	0.35
FF4	0	0.55	0.1	0.15	0.3
FI1	0	0.3	0.35	0.15	0.3
FI2	0.05	0.4	0.15	0.2	0.35
FI3	0.05	0.35	0.25	0.2	0.3
FI4	0	0.55	0.15	0.05	0.35
IF1	0.15	0.35	0.25	0.1	0.3
IF2	0.05	0.4	0.25	0.2	0.3
IF3	0	0.4	0.3	0.05	0.35
IF4	0	0.25	0.45	0.05	0.3
FE1	0	0.2	0.15	0.3	0.45
FE2	0.05	0.15	0.1	0.4	0.4
FE3	0.05	0.1	0.15	0.3	0.45
FE4	0.05	0.1	0.15	0.25	0.5
EF1	0.15	0.05	0.15	0.25	0.45
EF2	0.1	0.15	0.25	0.25	0.35
EF3	0.05	0.1	0.2	0.35	0.35
EF4	0.1	0.15	0.15	0.3	0.35
II1	0	0.1	0.5	0.05	0.35
II2	0.05	0.05	0.55	0.05	0.3
II3	0.05	0.15	0.45	0.1	0.35
II4	0	0.05	0.6	0.05	0.3
IE1	0.1	0	0.2	0.35	0.4
IE2	0.05	0.15	0.25	0.25	0.45
IE3	0	0.1	0.35	0.2	0.4
IE4	0.05	0.2	0.2	0.3	0.35
EI1	0	0.2	0.3	0.25	0.3
EI2	0.05	0.05	0.35	0.3	0.35
EI3	0	0.1	0.3	0.25	0.4
EI4	0.05	0.3	0.2	0.3	0.25
EE1	0.15	0.05	0.2	0.3	0.35
EE2	0.15	0.1	0.2	0.3	0.4
EE3	0.1	0	0.2	0.3	0.45
EE4	0.15	0	0.2	0.35	0.4
