# Supplementary material for: Model fitting data from syllogistic reasoning experiments
Source: Data Brief. 2016 Oct 14;9:850–75. doi: 10.1016/j.dib.2016.09.053 (PMC5109289; doi:10.1016/j.dib.2016.09.053)
Supplement: Supplementary file 2 — Supplementary material [file mmc2.zip › Data/D78-1.csv]

Type	A	I	E	O	N
AA1	0.954545455	0	0	0	0.045454545
AA2	0.772727273	0	0	0	0.227272727
AA3	0.590909091	0.272727273	0	0	0.136363636
AA4	0.590909091	0.227272727	0	0.045454545	0.136363636
AI1	0	1	0	0	0
AI2	0	0.818181818	0	0.045454545	0.136363636
AI3	0	0.909090909	0	0	0.090909091
AI4	0	0.681818182	0	0.090909091	0.227272727
IA1	0	0.727272727	0	0	0.272727273
IA2	0.045454545	0.636363636	0	0.045454545	0.272727273
IA3	0.045454545	0.909090909	0.045454545	0	0
IA4	0	0.909090909	0	0.045454545	0.045454545
AE1	0	0	0.5	0	0.5
AE2	0	0	0.954545455	0	0.045454545
AE3	0	0	0.636363636	0.181818182	0.181818182
AE4	0	0	0.863636364	0.045454545	0.090909091
EA1	0	0	1	0	0
EA2	0	0	0.954545455	0.045454545	0
EA3	0	0	0.818181818	0.181818182	0
EA4	0	0	0.545454545	0.272727273	0.181818182
AO1	0	0	0	0.863636364	0.136363636
AO2	0	0	0	0.909090909	0.090909091
AO3	0	0.045454545	0	0.636363636	0.318181818
AO4	0	0	0	0.681818182	0.318181818
OA1	0	0	0	0.772727273	0.227272727
OA2	0	0	0.090909091	0.681818182	0.227272727
OA3	0	0	0	0.954545455	0.045454545
OA4	0	0	0	0.636363636	0.363636364
II1	0	0.5	0	0.045454545	0.454545455
II2	0	0.636363636	0.045454545	0	0.318181818
II3	0	0.363636364	0	0	0.636363636
II4	0	0.409090909	0	0	0.590909091
IE1	0	0	0.318181818	0.090909091	0.590909091
IE2	0	0	0.227272727	0.454545455	0.318181818
IE3	0	0	0.363636364	0.409090909	0.227272727
IE4	0	0.045454545	0.227272727	0.363636364	0.363636364
EI1	0	0	0.136363636	0.681818182	0.181818182
EI2	0	0	0.136363636	0.727272727	0.136363636
EI3	0	0	0.181818182	0.545454545	0.272727273
EI4	0	0	0.227272727	0.409090909	0.363636364
IO1	0	0.045454545	0	0.409090909	0.545454545
IO2	0	0	0	0.590909091	0.409090909
IO3	0	0	0	0.318181818	0.681818182
IO4	0	0	0	0.409090909	0.590909091
OI1	0	0.045454545	0	0.409090909	0.545454545
OI2	0	0	0	0.363636364	0.636363636
OI3	0	0	0	0.5	0.5
OI4	0	0	0.045454545	0.318181818	0.636363636
EE1	0	0	0.272727273	0	0.727272727
EE2	0	0	0.272727273	0.045454545	0.681818182
EE3	0	0	0.227272727	0	0.772727273
EE4	0	0	0.181818182	0.045454545	0.772727273
EO1	0	0.045454545	0.181818182	0.227272727	0.545454545
EO2	0	0.136363636	0.090909091	0.045454545	0.727272727
EO3	0	0	0.090909091	0.045454545	0.863636364
EO4	0	0	0.181818182	0.045454545	0.772727273
OE1	0	0	0.181818182	0	0.818181818
OE2	0	0.136363636	0.136363636	0	0.727272727
OE3	0	0.090909091	0.181818182	0.045454545	0.681818182
OE4	0	0.045454545	0.090909091	0.181818182	0.681818182
OO1	0	0	0	0.272727273	0.727272727
OO2	0	0.090909091	0	0.136363636	0.772727273
OO3	0	0.090909091	0	0.136363636	0.772727273
OO4	0	0.045454545	0.045454545	0.090909091	0.818181818
