# Supplementary material for: Model fitting data from syllogistic reasoning experiments
Source: Data Brief. 2016 Oct 14;9:850–75. doi: 10.1016/j.dib.2016.09.053 (PMC5109289; doi:10.1016/j.dib.2016.09.053)
Supplement: Supplementary file 2 — Supplementary material [file mmc2.zip › Data/D78-2.csv]

Type	A	I	E	O	N
AA1	0.818181818	0.022727273	0	0	0.022727273
AA2	0.590909091	0.045454545	0.022727273	0.022727273	0.181818182
AA3	0.568181818	0.25	0	0	0.045454545
AA4	0.613636364	0.181818182	0.022727273	0	0.045454545
AI1	0	0.772727273	0.045454545	0.045454545	0
AI2	0	0.545454545	0.045454545	0.181818182	0.090909091
AI3	0.022727273	0.772727273	0.022727273	0.045454545	0
AI4	0	0.659090909	0	0	0.204545455
IA1	0	0.545454545	0	0.113636364	0.204545455
IA2	0.022727273	0.386363636	0.045454545	0.204545455	0.204545455
IA3	0.022727273	0.727272727	0	0.068181818	0.045454545
IA4	0	0.772727273	0.022727273	0	0.068181818
AE1	0	0.045454545	0.454545455	0.045454545	0.318181818
AE2	0	0	0.818181818	0.022727273	0.022727273
AE3	0	0.022727273	0.613636364	0.068181818	0.159090909
AE4	0	0.045454545	0.772727273	0.022727273	0.022727273
EA1	0	0.022727273	0.795454545	0.045454545	0
EA2	0	0	0.795454545	0.045454545	0.022727273
EA3	0	0	0.636363636	0.204545455	0.022727273
EA4	0.022727273	0.045454545	0.454545455	0.045454545	0.295454545
AO1	0.022727273	0.022727273	0.022727273	0.477272727	0.318181818
AO2	0	0.068181818	0.045454545	0.636363636	0.113636364
AO3	0	0.136363636	0	0.568181818	0.159090909
AO4	0	0.045454545	0.045454545	0.636363636	0.136363636
OA1	0	0.045454545	0.045454545	0.522727273	0.25
OA2	0	0.113636364	0.068181818	0.545454545	0.136363636
OA3	0	0.159090909	0.022727273	0.681818182	0
OA4	0.022727273	0.113636364	0.045454545	0.431818182	0.25
II1	0	0.272727273	0.045454545	0.068181818	0.477272727
II2	0.022727273	0.431818182	0.045454545	0.045454545	0.318181818
II3	0	0.25	0.045454545	0.022727273	0.545454545
II4	0	0.340909091	0	0.022727273	0.5
IE1	0.022727273	0.022727273	0.113636364	0.113636364	0.590909091
IE2	0	0	0.386363636	0.318181818	0.159090909
IE3	0	0.022727273	0.318181818	0.181818182	0.340909091
IE4	0	0	0.272727273	0.295454545	0.295454545
EI1	0	0.090909091	0.113636364	0.590909091	0.068181818
EI2	0.022727273	0.022727273	0.136363636	0.5	0.181818182
EI3	0	0.113636364	0.113636364	0.477272727	0.159090909
EI4	0	0	0.227272727	0.204545455	0.431818182
IO1	0.045454545	0	0.022727273	0.340909091	0.454545455
IO2	0.022727273	0.068181818	0.068181818	0.363636364	0.340909091
IO3	0	0.159090909	0.022727273	0.295454545	0.386363636
IO4	0	0.068181818	0.022727273	0.386363636	0.386363636
OI1	0.045454545	0.068181818	0	0.25	0.5
OI2	0	0.113636364	0.045454545	0.409090909	0.295454545
OI3	0.022727273	0.136363636	0.022727273	0.272727273	0.409090909
OI4	0.045454545	0.068181818	0.022727273	0.227272727	0.5
EE1	0	0.022727273	0.295454545	0.022727273	0.522727273
EE2	0.045454545	0.045454545	0.113636364	0.045454545	0.613636364
EE3	0	0	0.159090909	0	0.704545455
EE4	0	0.045454545	0.181818182	0	0.636363636
EO1	0.022727273	0.068181818	0.068181818	0.227272727	0.477272727
EO2	0	0.136363636	0.045454545	0.136363636	0.545454545
EO3	0	0	0.068181818	0.409090909	0.386363636
EO4	0	0.045454545	0.045454545	0.068181818	0.704545455
OE1	0.022727273	0	0.113636364	0.022727273	0.704545455
OE2	0	0.090909091	0.045454545	0.227272727	0.5
OE3	0	0.068181818	0.136363636	0.204545455	0.454545455
OE4	0	0.227272727	0.090909091	0.045454545	0.5
OO1	0.022727273	0.113636364	0.022727273	0.181818182	0.522727273
OO2	0	0.25	0.090909091	0.113636364	0.409090909
OO3	0.022727273	0.090909091	0	0.181818182	0.568181818
OO4	0.022727273	0.068181818	0	0.204545455	0.568181818
