# Supplementary material for: Model fitting data from syllogistic reasoning experiments
Source: Data Brief. 2016 Oct 14;9:850–75. doi: 10.1016/j.dib.2016.09.053 (PMC5109289; doi:10.1016/j.dib.2016.09.053)
Supplement: Supplementary file 2 — Supplementary material [file mmc2.zip › Data/GS81-1.csv]

Type	A	I	E	O	N
AA1	0.97	0.02	0	0	0
AA2	0.47	0.04	0	0	0.47
AA3	0.52	0.33	0	0.02	0.11
AA4	0.42	0.48	0.02	0	0.06
AI1	0.07	0.85	0	0.04	0.02
AI2	0	0.69	0	0.04	0.26
AI3	0	0.88	0.02	0.02	0.07
AI4	0.04	0.54	0.04	0.02	0.33
IA1	0.02	0.8	0	0	0.16
IA2	0.02	0.72	0	0.04	0.2
IA3	0	0.97	0	0	0.02
IA4	0.02	0.88	0	0	0.09
AE1	0	0.02	0.59	0.09	0.28
AE2	0	0	0.88	0.04	0.07
AE3	0.02	0.07	0.47	0.09	0.33
AE4	0.02	0	0.9	0.02	0.04
EA1	0.02	0	0.9	0.04	0.02
EA2	0	0.04	0.85	0.07	0.02
EA3	0	0.02	0.45	0.28	0.23
EA4	0.02	0.01	0.52	0.28	0.16
AO1	0	0.07	0	0.62	0.3
AO2	0	0.07	0	0.8	0.11
AO3	0	0.07	0.02	0.57	0.33
AO4	0	0.04	0	0.64	0.3
OA1	0	0.02	0	0.76	0.21
OA2	0	0.02	0.02	0.61	0.33
OA3	0	0.07	0	0.83	0.09
IE3	0	0.02	0.21	0.23	0.52
IE4	0	0.02	0.11	0.38	0.47
EI1	0.02	0.04	0.07	0.69	0.16
EI2	0	0.04	0.07	0.73	0.14
EI3	0	0.02	0.09	0.64	0.23
EI4	0.02	0.02	0.14	0.47	0.35
IO4	0	0.04	0	0.64	0.3
EE3	0	0	0.04	0	0.95
EO3	0	0.07	0	0.23	0.69
EO4	0	0.02	0.07	0.19	0.71
OE3	0	0.02	0.02	0.06	0.9
