# Supplementary material for: Model fitting data from syllogistic reasoning experiments
Source: Data Brief. 2016 Oct 14;9:850–75. doi: 10.1016/j.dib.2016.09.053 (PMC5109289; doi:10.1016/j.dib.2016.09.053)
Supplement: Supplementary file 2 — Supplementary material [file mmc2.zip › Data/H17-1.csv]

Type	A	I	E	O	N
AA1	0.965909090909091	0.0227272727272727	0	0.0113636363636364	0
AA2	0.181818181818182	0.25	0	0.0568181818181818	0.511363636363636
AA3	0.363636363636364	0.306818181818182	0	0.0340909090909091	0.295454545454545
AA4	0.295454545454545	0.409090909090909	0	0.0909090909090909	0.204545454545455
AI1	0.0340909090909091	0.875	0.0113636363636364	0.0454545454545455	0.0340909090909091
AI2	0.0340909090909091	0.556818181818182	0	0.136363636363636	0.272727272727273
IA1	0.0227272727272727	0.715909090909091	0	0.0795454545454545	0.181818181818182
IA3	0.0113636363636364	0.795454545454545	0	0.125	0.0681818181818182
AE1	0	0.102272727272727	0.443181818181818	0.102272727272727	0.352272727272727
AE2	0	0.0227272727272727	0.852272727272727	0.0340909090909091	0.0909090909090909
EA1	0.0113636363636364	0.0227272727272727	0.829545454545455	0.0454545454545455	0.0909090909090909
EA3	0.0113636363636364	0.113636363636364	0.329545454545455	0.25	0.295454545454545
