# Supplementary material for: Model fitting data from syllogistic reasoning experiments
Source: Data Brief. 2016 Oct 14;9:850–75. doi: 10.1016/j.dib.2016.09.053 (PMC5109289; doi:10.1016/j.dib.2016.09.053)
Supplement: Supplementary file 2 — Supplementary material [file mmc2.zip › Data/H17-2.csv]

Type	A	I	E	O	N
AA1	1	0	0	0	0
AA2	0.16	0.14	0	0.1	0.6
AA3	0.42	0.26	0	0.04	0.28
AA4	0.3	0.44	0	0.08	0.18
AI1	0.04	0.88	0	0.04	0.04
AI2	0.02	0.54	0.02	0.14	0.28
AI3	0.14	0.7	0	0.08	0.08
AI4	0.04	0.6	0	0.16	0.2
IA1	0.06	0.6	0	0.12	0.22
IA3	0.04	0.8	0	0.08	0.08
IA4	0.06	0.66	0	0.1	0.18
AE1	0	0.04	0.48	0.14	0.34
AE2	0.02	0	0.94	0	0.04
AE3	0.04	0.06	0.34	0.18	0.38
AE4	0	0.04	0.88	0	0.08
EA1	0	0.04	0.94	0.02	0
EA2	0.02	0.02	0.86	0	0.1
EA3	0.02	0.04	0.34	0.34	0.26
EA4	0.02	0.08	0.42	0.16	0.32
AO1	0	0.24	0.04	0.56	0.16
AO2	0	0.28	0.08	0.48	0.16
AO3	0.02	0.48	0.02	0.24	0.24
AO4	0	0.34	0.02	0.38	0.26
OA1	0	0.2	0	0.58	0.22
OA2	0	0.36	0.04	0.22	0.38
OA3	0	0.4	0	0.5	0.1
OA4	0	0.42	0.1	0.22	0.26
II3	0	0.42	0.02	0.12	0.44
