# Supplementary material for: Model fitting data from syllogistic reasoning experiments
Source: Data Brief. 2016 Oct 14;9:850–75. doi: 10.1016/j.dib.2016.09.053 (PMC5109289; doi:10.1016/j.dib.2016.09.053)
Supplement: Supplementary file 2 — Supplementary material [file mmc2.zip › Data/JB84-3.csv]

Type	A	I	E	O	N
AA1	0.85	0	0	0	0.15
AA2	0.55	0	0	0	0.45
AA3	0.65	0	0	0	0.35
AA4	0.95	0	0	0	0.05
AI1	0	1	0	0	0
AI2	0	0.5	0	0	0.5
AI3	0	0.65	0	0	0.35
AI4	0	0.7	0	0	0.3
IA1	0	0.95	0	0	0.05
IA2	0	0.75	0	0	0.25
IA3	0	0.6	0	0	0.4
IA4	0	0.9	0	0	0.1
AE1	0	0	0.9	0	0.1
AE2	0	0	0.7	0	0.3
AE3	0	0	0.6	0	0.4
AE4	0	0	0.85	0	0.15
EA1	0	0	0.7	0	0.3
EA2	0	0	0.7	0	0.3
EA3	0	0	0.6	0	0.4
EA4	0	0	0.9	0	0.1
AO1	0	0.4	0	0.35	0.25
AO2	0	0.2	0	0.2	0.6
AO3	0	0.15	0	0.45	0.4
AO4	0	0.2	0	0.75	0.05
OA1	0	0.05	0	0.7	0.25
OA2	0	0.4	0	0.35	0.25
OA3	0	0.45	0	0.05	0.5
OA4	0	0.2	0	0.5	0.3
II1	0	0.75	0	0	0.25
II2	0	0.35	0	0	0.65
II3	0	0.15	0	0	0.85
II4	0	0.9	0	0	0.1
IE1	0	0	0.55	0.05	0.4
IE2	0	0	0.3	0	0.7
IE3	0	0	0.25	0.2	0.55
IE4	0	0	0.55	0.2	0.25
EI1	0	0	0.25	0.3	0.45
EI2	0	0	0.5	0.1	0.4
EI3	0	0	0.2	0.1	0.7
EI4	0	0	0.7	0.05	0.25
IO1	0	0.25	0	0.2	0.55
IO2	0	0.1	0	0.3	0.6
IO3	0	0.05	0	0.35	0.6
IO4	0	0.1	0	0.65	0.25
OI1	0	0.15	0	0.65	0.2
OI2	0	0.15	0	0.2	0.65
OI3	0	0.1	0	0.3	0.6
OI4	0	0.3	0	0.4	0.3
EE1	0	0	0.5	0	0.5
EE2	0	0	0.1	0	0.9
EE3	0	0	0.1	0	0.9
EE4	0	0	0.6	0	0.4
EO1	0	0.25	0.1	0.2	0.45
EO2	0	0.3	0.15	0	0.55
EO3	0	0	0.2	0	0.8
EO4	0	0.2	0.2	0	0.6
OE1	0	0	0.3	0	0.7
OE2	0	0.05	0.3	0	0.65
OE3	0	0	0.05	0	0.95
OE4	0	0.45	0.25	0.2	0.1
OO1	0	0.1	0	0.35	0.55
OO2	0	0.1	0	0.05	0.85
OO3	0	0	0	0.2	0.8
OO4	0	0	0	0.75	0.25
