# Supplementary material for: Model fitting data from syllogistic reasoning experiments
Source: Data Brief. 2016 Oct 14;9:850–75. doi: 10.1016/j.dib.2016.09.053 (PMC5109289; doi:10.1016/j.dib.2016.09.053)
Supplement: Supplementary file 2 — Supplementary material [file mmc2.zip › Data/JS78-2a.csv]

Type	A	I	E	O	N
AA1	0.75	0.2	0	0	0.05
AA2	0.25	0.25	0	0	0.5
AA3	0.5	0.25	0	0	0.25
AA4	0.8	0.15	0	0	0.05
AI1	0	0.9	0	0	0.1
AI2	0	0.45	0	0	0.55
AI3	0	0.95	0	0	0.05
AI4	0	0.65	0	0	0.35
IA1	0	0.8	0	0	0.2
IA2	0	0.3	0	0	0.7
IA3	0	0.9	0	0	0.1
IA4	0	0.95	0	0	0.05
AE1	0	0	0.7	0.1	0.2
AE2	0	0	0.85	0	0.15
AE3	0	0	0.45	0.2	0.35
AE4	0	0	0.75	0	0.25
EA1	0	0	0.75	0	0.25
EA2	0	0	1	0	0
EA3	0	0	0.4	0.25	0.35
EA4	0	0	0.7	0.05	0.25
AO1	0	0	0	0.55	0.45
AO2	0	0	0	0.6	0.4
AO3	0	0	0	0.7	0.3
AO4	0	0	0	0.6	0.4
OA1	0	0	0	0.75	0.25
OA2	0	0	0	0.45	0.55
OA3	0	0.15	0	0.6	0.25
OA4	0	0	0	0.35	0.65
II1	0	0.5	0	0	0.5
II2	0	0.25	0	0	0.75
II3	0	0.15	0	0	0.85
II4	0	0.35	0	0	0.65
IE1	0	0	0.2	0.2	0.6
IE2	0	0	0.45	0.15	0.4
IE3	0	0	0.1	0.45	0.45
IE4	0	0	0.1	0.75	0.15
EI1	0	0	0.15	0.5	0.35
EI2	0	0	0.3	0.35	0.35
EI3	0	0	0.2	0.35	0.45
EI4	0	0.15	0.3	0.3	0.25
IO1	0	0	0	0.15	0.85
IO2	0	0	0	0.25	0.75
IO3	0	0	0	0.25	0.75
IO4	0	0	0	0.5	0.5
OI1	0	0	0	0.4	0.6
OI2	0	0	0	0.15	0.85
OI3	0	0	0	0.35	0.65
OI4	0	0.4	0	0	0.6
EE1	0	0	0.35	0	0.65
EE2	0	0	0.1	0	0.9
EE3	0	0	0.15	0.05	0.8
EE4	0	0	0.5	0	0.5
EO1	0	0	0	0.15	0.85
EO2	0	0	0.05	0.15	0.8
EO3	0	0	0	0.2	0.8
EO4	0	0	0.05	0.4	0.55
OE1	0	0	0.05	0.2	0.75
OE2	0	0	0.1	0.15	0.75
OE3	0	0	0.05	0.25	0.7
OE4	0	0	0	0.2	0.8
OO1	0	0	0	0.1	0.9
OO2	0	0	0	0.1	0.9
OO3	0	0	0	0.05	0.95
OO4	0	0	0	0.2	0.8
