# Supplementary material for: Model fitting data from syllogistic reasoning experiments
Source: Data Brief. 2016 Oct 14;9:850–75. doi: 10.1016/j.dib.2016.09.053 (PMC5109289; doi:10.1016/j.dib.2016.09.053)
Supplement: Supplementary file 2 — Supplementary material [file mmc2.zip › Data/RNG01.csv]

Type	A	I	E	O	N
AA1	0.803571429	0.017857143	0.035714286	0	0.142857143
AA2	0.678571429	0.053571429	0.017857143	0	0.25
AA3	0.75	0.053571429	0.035714286	0	0.160714286
AA4	0.857142857	0.017857143	0.017857143	0	0.107142857
AI1	0.017857143	0.892857143	0.035714286	0	0.053571429
AI2	0.035714286	0.714285714	0.035714286	0.035714286	0.178571429
AI3	0.017857143	0.785714286	0.017857143	0.053571429	0.125
AI4	0	0.857142857	0.017857143	0.035714286	0.089285714
IA1	0.035714286	0.696428571	0.017857143	0.053571429	0.196428571
IA2	0	0.767857143	0.017857143	0.071428571	0.142857143
IA3	0.053571429	0.785714286	0.035714286	0	0.125
IA4	0.017857143	0.892857143	0	0.035714286	0.053571429
AE1	0	0.017857143	0.767857143	0.017857143	0.196428571
AE2	0.017857143	0.035714286	0.839285714	0	0.107142857
AE3	0	0	0.732142857	0.071428571	0.196428571
AE4	0	0.017857143	0.857142857	0.017857143	0.107142857
EA1	0	0.053571429	0.767857143	0.035714286	0.142857143
EA2	0	0.035714286	0.821428571	0.035714286	0.107142857
EA3	0.017857143	0.035714286	0.785714286	0.053571429	0.107142857
EA4	0.017857143	0.017857143	0.821428571	0.035714286	0.107142857
AO1	0.035714286	0.232142857	0.017857143	0.571428571	0.142857143
AO2	0.017857143	0.178571429	0.053571429	0.607142857	0.142857143
AO3	0.017857143	0.178571429	0.035714286	0.553571429	0.214285714
AO4	0	0.071428571	0.035714286	0.696428571	0.196428571
OA1	0	0.125	0.035714286	0.589285714	0.25
OA2	0	0.214285714	0.035714286	0.535714286	0.214285714
OA3	0	0.125	0.071428571	0.660714286	0.142857143
OA4	0.017857143	0.178571429	0	0.660714286	0.142857143
II1	0	0.678571429	0	0.035714286	0.285714286
II2	0.035714286	0.642857143	0.017857143	0.053571429	0.25
II3	0.017857143	0.285714286	0.125	0.089285714	0.482142857
II4	0	0.678571429	0.017857143	0	0.303571429
IE1	0	0.017857143	0.571428571	0.142857143	0.267857143
IE2	0	0.071428571	0.464285714	0.285714286	0.178571429
IE3	0.017857143	0.017857143	0.357142857	0.285714286	0.321428571
IE4	0	0.089285714	0.321428571	0.392857143	0.196428571
EI1	0	0.071428571	0.303571429	0.410714286	0.214285714
EI2	0	0.017857143	0.5	0.285714286	0.196428571
EI3	0	0.089285714	0.464285714	0.125	0.321428571
EI4	0	0.017857143	0.642857143	0.035714286	0.303571429
IO1	0	0.267857143	0.053571429	0.303571429	0.375
IO2	0.035714286	0.267857143	0.035714286	0.267857143	0.392857143
IO3	0	0.089285714	0.071428571	0.339285714	0.5
IO4	0	0.125	0.017857143	0.517857143	0.339285714
OI1	0.017857143	0.125	0	0.607142857	0.25
OI2	0	0.25	0.017857143	0.321428571	0.410714286
OI3	0	0.25	0.071428571	0.321428571	0.357142857
OI4	0	0.285714286	0.035714286	0.285714286	0.392857143
EE1	0.035714286	0	0.482142857	0	0.482142857
EE2	0.017857143	0.035714286	0.232142857	0	0.714285714
EE3	0.017857143	0.035714286	0.285714286	0	0.660714286
EE4	0	0.017857143	0.303571429	0	0.678571429
EO1	0	0.053571429	0.267857143	0.285714286	0.392857143
EO2	0	0.089285714	0.285714286	0.214285714	0.410714286
EO3	0	0.035714286	0.232142857	0.178571429	0.553571429
EO4	0.035714286	0.107142857	0.285714286	0.553571429	0.017857143
OE1	0	0.017857143	0.267857143	0.107142857	0.607142857
OE2	0	0	0.285714286	0.214285714	0.5
OE3	0	0.017857143	0.267857143	0.285714286	0.428571429
OE4	0	0.107142857	0.178571429	0.339285714	0.375
OO1	0.017857143	0.089285714	0.071428571	0.517857143	0.303571429
OO2	0	0.142857143	0.017857143	0.410714286	0.428571429
OO3	0.017857143	0.035714286	0.089285714	0.321428571	0.535714286
OO4	0	0.107142857	0.017857143	0.553571429	0.321428571
